# Supplementary material for: Biochars from Olive Stones as Carbonaceous Support in Pt/TiO2-Carbon Photocatalysts and Application in Hydrogen Production from Aqueous Glycerol Photoreforming
Source: Nanomaterials (Basel). 2023 Apr 28;13(9):1511. doi: 10.3390/nano13091511 (PMC10179866; doi:10.3390/nano13091511)
Supplement: Supplementary file 1 [file nanomaterials-13-01511-s001.zip]

Archive with 1 entries (1 files):
- nanomaterials-2341369-supplementary.pdf
